# Supplementary material for: Self-Reported Cognitive Aging and Well-Being among Older Middle Eastern/Arab American Immigrants during the COVID-19 Pandemic
Source: Int J Environ Res Public Health. 2023 May 23;20(11):5918. doi: 10.3390/ijerph20115918 (PMC10252503; doi:10.3390/ijerph20115918)
Supplement: Supplementary file 1 [file ijerph-20-05918-s001.zip]

Archive with 1 entries (1 files):
- ijerph-2358902-supplementary.pdf
